# Supplementary material for: Integration of hepatic lipidomics and transcriptomics reveals dysregulation of lipid metabolism in a golden hamster model of visceral leishmaniasis
Source: Front Immunol. 2025 May 20;16:1595702. doi: 10.3389/fimmu.2025.1595702 (PMC12129890; doi:10.3389/fimmu.2025.1595702)
Supplement: Supplementary file 1 [file DataSheet1.zip]

Archive with 4 entries (3 files):
- Supplementary Material/
- Supplementary Material/File1-DiffLipids.xlsx
- Supplementary Material/File2-DiffGenes.xlsx
- Supplementary Material/Supplementary_Material.docx
