# Supplementary material for: Integration of hepatic lipidomics and transcriptomics reveals dysregulation of lipid metabolism in a golden hamster model of visceral leishmaniasis
Source: Front Immunol. 2025 May 20;16:1595702. doi: 10.3389/fimmu.2025.1595702 (PMC12129890; doi:10.3389/fimmu.2025.1595702)
Supplement: Supplementary file 1 [file DataSheet1.zip › Supplementary Material/File1-DiffLipids.xlsx]

## Sheet: DiffLipid
Metabolite ID	Fold Change	pvalue	qvalue	VIP	Name	Category	Main Class	Sub Class	State
0.88_512.29938925	2.36027	0.00184483	0.00823269	1.06127	LPC(14:0)	Glycerophospholipids,GP	P-Choline	LPC	Up
0.93_538.31468275	2.20041	0.00139763	0.00675379	1.05566	LPC(16:1)	Glycerophospholipids,GP	P-Choline	LPC	Up
0.95_564.331402416667	5.38572	0.0405686	0.0749662	1.15593	LPC(18:2)	Glycerophospholipids,GP	P-Choline	LPC	Up
1.02_590.346986166667	5.7483	0.0202647	0.0447597	1.27397	LPC(20:3)	Glycerophospholipids,GP	P-Choline	LPC	Up
1.15_540.3304105	2.33679	0.000781122	0.00482478	1.06883	LPC(16:0)	Glycerophospholipids,GP	P-Choline	LPC	Up
10.24_846.75455175	0.412102	5.39e-05	0.00095514	1.16322	TG(16:0/16:0/18:3)	Glycerolipids,GL	Neutral glycerolipid	TG	Down
10.26_972.801528166667	0.421488	0.00371575	0.013694	1.13493	TG(18:0/20:4/22:6)	Glycerolipids,GL	Neutral glycerolipid	TG	Down
10.38_834.754721333333	0.456399	8.02e-05	0.00125273	1.05379	TG(15:0/16:0/18:2)	Glycerolipids,GL	Neutral glycerolipid	TG	Down
10.38_860.77045775	0.405951	0.00182153	0.00818439	1.13805	TG(15:0/18:1/18:2)	Glycerolipids,GL	Neutral glycerolipid	TG	Down
10.43_924.80275375	0.476506	0.000987709	0.00544485	1.04386	TG(16:0/18:1/22:5)	Glycerolipids,GL	Neutral glycerolipid	TG	Down
10.5_952.833093083333	0.454547	0.00838613	0.0239187	1.06385	TG(18:0/18:1/22:5)	Glycerolipids,GL	Neutral glycerolipid	TG	Down
10.63_862.786328333333	0.412899	0.000187709	0.00205229	1.1149	TG(16:0/17:1/18:1)	Glycerolipids,GL	Neutral glycerolipid	TG	Down
10.66_888.802135083333	0.357266	0.000621393	0.00404075	1.19702	TG(17:0/18:1/18:2)	Glycerolipids,GL	Neutral glycerolipid	TG	Down
10.9_864.801634416667	0.476663	0.000282185	0.00264447	1.02964	TG(16:0/17:0/18:1)	Glycerolipids,GL	Neutral glycerolipid	TG	Down
10.9_890.81774375	0.397603	0.000413566	0.00321679	1.14848	TG(17:0/18:1/18:1)	Glycerolipids,GL	Neutral glycerolipid	TG	Down
4.02_784.4936925	0.227407	0.00149566	0.00699023	1.58622	PE(18:3/22:6)	Glycerophospholipids,GP	P-Ethanol Amine	PE	Down
4.04_848.545413083333	0.451583	0.0100937	0.0279104	1.12885	PC(16:1/22:6)	Glycerophospholipids,GP	P-Choline	PC	Down
4.08_734.478126272727	0.358649	0.0472968	0.0836124	1.37556	PE(16:1/20:5)	Glycerophospholipids,GP	P-Ethanol Amine	PE	Down
4.36_760.495123083333	0.212172	0.0230406	0.0493943	1.22831	PE(16:1/22:6)	Glycerophospholipids,GP	P-Ethanol Amine	PE	Down
4.74_824.546678416667	0.495184	0.0200788	0.0444989	1.02076	PC(16:0/20:5)	Glycerophospholipids,GP	P-Choline	PC	Down
5.01_712.494290916667	0.421172	0.0433433	0.0785448	1.17342	PE(16:1/18:2)	Glycerophospholipids,GP	P-Ethanol Amine	PE	Down
5.08_774.50929525	0.143517	0.00529188	0.0174446	1.7578	PE(17:1/22:6)	Glycerophospholipids,GP	P-Ethanol Amine	PE	Down
5.16_838.560658416667	0.398882	0.00852787	0.0242177	1.22637	PC(17:0/20:5)	Glycerophospholipids,GP	P-Choline	PC	Down
5.22_862.624965916667	44.8261	5.62e-07	3.35e-05	2.43679	CerG2(d18:1/16:0)	Saccharolipids,SL	Neutral Glycosphingolipids	CerG2	Up
5.26_738.508813666667	0.442787	0.000141055	0.00174589	1.12705	PE(18:1/18:3)	Glycerophospholipids,GP	P-Ethanol Amine	PE	Down
5.3_772.527580416667	6.70662	0.0127373	0.0325122	1.35827	PE(18:2p/22:6)	Glycerophospholipids,GP	P-Ethanol Amine	PE	Up
5.35_750.529656666667	2.0092	8.36e-05	0.00127555	1.04204	PC(16:0/14:0)	Glycerophospholipids,GP	P-Choline	PC	Up
5.57_762.511408416667	0.44249	0.00229386	0.0097278	1.11787	PE(16:0/22:6)	Glycerophospholipids,GP	P-Ethanol Amine	PE	Down
5.66_748.527429666667	3.39721	0.00631144	0.0193073	1.21088	PE(18:2p/20:4)	Glycerophospholipids,GP	P-Ethanol Amine	PE	Up
5.73_700.572176666667	3.36186	4.74e-05	0.000863917	1.35587	CerG1(d18:1/16:0)	Saccharolipids,SL	Neutral Glycosphingolipids	CerG1	Up
5.74_788.526505166667	0.181002	0.000486216	0.00342965	1.69923	PE(18:1/22:6)	Glycerophospholipids,GP	P-Ethanol Amine	PE	Down
5.94_814.540460166667	0.177643	0.000273043	0.00262327	1.67242	PE(20:2/22:6)	Glycerophospholipids,GP	P-Ethanol Amine	PE	Down
6.16_776.526691416667	0.34668	0.000394029	0.00319115	1.28331	PE(17:0/22:6)	Glycerophospholipids,GP	P-Ethanol Amine	PE	Down
6.26_746.515097416667	3.63515	0.00588661	0.0187457	1.22826	PE(16:0p/22:6)	Glycerophospholipids,GP	P-Ethanol Amine	PE	Up
6.26_748.527530166667	2.7402	0.00150247	0.00699023	1.17008	PE(16:0p/22:6)(rep)	Glycerophospholipids,GP	P-Ethanol Amine	PE	Up
6.41_772.531534833333	3.18931	0.0135317	0.0338809	1.09605	PE(18:1p/22:6)	Glycerophospholipids,GP	P-Ethanol Amine	PE	Up
6.71_724.52793025	2.65417	0.000332023	0.0029041	1.20906	PE(16:0p/20:4)(rep)	Glycerophospholipids,GP	P-Ethanol Amine	PE	Up
6.72_722.515329416667	3.14538	0.00125455	0.00618784	1.25939	PE(16:0p/20:4)	Glycerophospholipids,GP	P-Ethanol Amine	PE	Up
7.12_752.559094333333	5.80107	8.13e-07	4.44e-05	1.64949	PE(18:0p/20:4)	Glycerophospholipids,GP	P-Ethanol Amine	PE	Up
7.19_790.542550583333	0.388026	0.000275266	0.00262327	1.24061	PE(18:0/22:6)	Glycerophospholipids,GP	P-Ethanol Amine	PE	Down
7.24_816.556378166667	0.151409	0.0061326	0.0190663	1.76897	PE(20:1/22:6)	Glycerophospholipids,GP	P-Ethanol Amine	PE	Down
7.35_892.609278	0.197892	0.00344429	0.0130604	1.59737	PC(19:0/22:6)	Glycerophospholipids,GP	P-Choline	PC	Down
7.77_804.55701125	0.138231	0.000510775	0.00349676	1.77128	PE(19:0/22:6)	Glycerophospholipids,GP	P-Ethanol Amine	PE	Down
7.77_868.607942	0.328785	0.00963049	0.0268834	1.17051	PC(19:0/20:4)	Glycerophospholipids,GP	P-Choline	PC	Down
7.79_880.60860975	0.426475	0.000275923	0.00262327	1.08989	PC(18:0/22:5)(rep)	Glycerophospholipids,GP	P-Choline	PC	Down
7.79_899.56812125	0.424156	0.0174828	0.0403827	1.05754	PI(19:0/20:4)	NA	NA	PI	Down
7.87_844.607646833333	0.399851	0.00355704	0.0134105	1.11662	PC(19:0/18:2)	Glycerophospholipids,GP	P-Choline	PC	Down
7.9_780.55750475	0.407816	0.00674772	0.0202123	1.0805	PE(19:0/20:4)	Glycerophospholipids,GP	P-Ethanol Amine	PE	Down
7.94_702.543359083333	4.74909	0.00214066	0.00923865	1.42614	PE(16:0p/18:1)	Glycerophospholipids,GP	P-Ethanol Amine	PE	Up
7.96_863.569620666667	3.12827	0.000445291	0.00323483	1.31831	PI(18:0/18:1)	NA	NA	PI	Up
7.97_756.557810916667	0.352229	0.00646105	0.0194424	1.17946	PE(19:0/18:2)	Glycerophospholipids,GP	P-Ethanol Amine	PE	Down
8.03_752.562059333333	2.9499	0.000517923	0.00350266	1.25845	PE(18:0e/20:4)	Glycerophospholipids,GP	P-Ethanol Amine	PE	Up
8.05_818.57147175	0.124672	0.000337293	0.00291137	1.82606	PE(20:0/22:6)	Glycerophospholipids,GP	P-Ethanol Amine	PE	Down
8.09_858.6250025	0.439185	0.00246555	0.010046	1.08672	PC(18:0/20:2)	Glycerophospholipids,GP	P-Choline	PC	Down
8.1_820.587014	0.396833	0.00109879	0.00563943	1.19098	PE(24:5/18:0)	Glycerophospholipids,GP	P-Ethanol Amine	PE	Down
8.16_808.666364166667	12.7325	0.000123097	0.00158336	1.90921	CerG1(d18:1/24:2)	Saccharolipids,SL	Neutral Glycosphingolipids	CerG1	Up
8.31_804.592705166667	0.331485	0.00244904	0.0100411	1.19893	PE(20:0e/22:6)	Glycerophospholipids,GP	P-Ethanol Amine	PE	Down
8.32_972.735359833333	6.43111	0.000118389	0.00155327	1.63477	CerG2(d18:1/24:1)	Saccharolipids,SL	Neutral Glycosphingolipids	CerG2	Up
8.34_891.599137833333	0.440416	0.0322759	0.0628279	1.05685	PI(18:0/20:1)	NA	NA	PI	Down
8.36_730.57470025	6.91703	0.030201	0.0602184	1.2576	PE(18:0p/18:1)	Glycerophospholipids,GP	P-Ethanol Amine	PE	Up
8.5_784.666719666667	2.22165	0.00279656	0.0110515	1.02231	CerG1(d18:1/22:0)	Saccharolipids,SL	Neutral Glycosphingolipids	CerG1	Up
8.53_960.734887166667	3.53558	3.58e-05	0.000690266	1.38938	CerG2(d17:0/24:1)	Saccharolipids,SL	Neutral Glycosphingolipids	CerG2	Up
8.71_974.751623	4.28662	7.54e-05	0.00123658	1.47189	CerG2(d18:1/24:0)	Saccharolipids,SL	Neutral Glycosphingolipids	CerG2	Up
8.87_812.69873025	2.6093	0.000714938	0.00453903	1.15562	CerG1(d18:1/24:0)	Saccharolipids,SL	Neutral Glycosphingolipids	CerG1	Up
9.19_786.5316286	9.25154	0.000112546	0.00153607	1.82505	PS(18:0/18:2)	Glycerophospholipids,GP	P-Serine	PS	Up
0.97_452.277271	4.86658	0.00125442	0.00618784	1.42194	LPE(16:1)	Glycerophospholipids,GP	P-Ethanol Amine	LPE	Up
1_482.324617333333	2.94901	0.00545378	0.0177969	1.14178	LPC(15:0)	Glycerophospholipids,GP	P-Choline	LPC	Up
1.04_508.3400795	3.74165	0.011197	0.0297939	1.26665	LPC(17:1)	Glycerophospholipids,GP	P-Choline	LPC	Up
1.06_518.323158416667	2.96127	0.000827294	0.00497894	1.17382	LPC(18:3)(rep)	Glycerophospholipids,GP	P-Choline	LPC	Up
1.21_454.293089583333	8.6046	9.24e-08	1.52e-05	1.84907	LPE(16:0)	Glycerophospholipids,GP	P-Ethanol Amine	LPE	Up
1.21_548.372098916667	5.51761	0.0113981	0.0299241	1.32142	LPC(20:2)(rep)	Glycerophospholipids,GP	P-Choline	LPC	Up
1.22_520.267927833333	13.5912	7.91e-05	0.00125273	1.95921	LPS(18:2)	Glycerophospholipids,GP	P-Serine	LPS	Up
1.27_480.30864125	6.43535	1.5e-07	1.64e-05	1.71354	LPC(15:1)	Glycerophospholipids,GP	P-Choline	LPC	Up
1.27_480.308967416667	6.43736	1.48e-07	1.64e-05	1.71376	LPE(18:1)	Glycerophospholipids,GP	P-Ethanol Amine	LPE	Up
1.34_482.3603095	5.27757	2.68e-05	0.000593056	1.57677	LPC(16:0e)	Glycerophospholipids,GP	P-Choline	LPC	Up
1.35_506.324098666667	6.81645	2.52e-08	8.28e-06	1.76185	LPE(20:2)	Glycerophospholipids,GP	P-Ethanol Amine	LPE	Up
1.36_463.225503416667	17.5093	0.0299631	0.0599263	1.43743	cPA(22:6)	Glycerophospholipids,GP	P-Acid	cPA	Up
1.4_508.37598825	10.2475	0.000102886	0.00146725	1.83885	LPC(18:0p)	Glycerophospholipids,GP	P-Choline	LPC	Up
1.56_415.225527916667	68.5089	0.00518439	0.0172391	2.04563	cPA(18:2)	Glycerophospholipids,GP	P-Acid	cPA	Up
1.65_522.283733166667	90.8756	0.0176702	0.0405966	2.0219	LPS(18:1)	Glycerophospholipids,GP	P-Serine	LPS	Up
1.67_482.32429575	3.99536	0.0244484	0.0515696	1.18012	LPE(18:0)	Glycerophospholipids,GP	P-Ethanol Amine	LPE	Up
1.73_508.339792916667	4.05589	0.0259495	0.0535881	1.1653	LPE(20:1)	Glycerophospholipids,GP	P-Ethanol Amine	LPE	Up
1.89_526.31399725	5.10515	7.11e-05	0.00119613	1.59178	LPS(18:0)(rep)	Glycerophospholipids,GP	P-Serine	LPS	Up
1.91_510.391989916667	4.72789	0.000211407	0.00221652	1.52854	LPC(18:0e)	Glycerophospholipids,GP	P-Choline	LPC	Up
10.33_714.618642583333	0.291997	0.0119456	0.0307307	1.08139	ChE(22:6)	SterolLipids,ST	Steroid	ChE	Down
10.68_666.618843083333	0.446566	0.000400324	0.00320259	1.01262	ChE(18:2)	SterolLipids,ST	Steroid	ChE	Down
2.01_468.344976333333	9.33146	3.85e-07	2.81e-05	1.89316	LPE(18:0e)	Glycerophospholipids,GP	P-Ethanol Amine	LPE	Up
2.09_524.299323818182	4.21657	0.000292298	0.00266316	1.44818	LPS(18:0)	Glycerophospholipids,GP	P-Serine	LPS	Up
2.4_510.355459666667	2.91613	9.18e-05	0.00136812	1.24384	LPE(20:0)	Glycerophospholipids,GP	P-Ethanol Amine	LPE	Up
4.02_786.507098583333	0.220906	0.000381251	0.00312626	1.56984	PE(18:3/22:6)(rep)	Glycerophospholipids,GP	P-Ethanol Amine	PE	Down
4.09_736.491502916667	0.194895	0.0215944	0.046907	1.75184	PE(16:1/20:5)(rep)	Glycerophospholipids,GP	P-Ethanol Amine	PE	Down
4.31_762.5066605	0.406434	0.0141197	0.0352188	1.28771	PE(16:1/22:6)(rep)	Glycerophospholipids,GP	P-Ethanol Amine	PE	Down
4.56_874.544281333333	0.293264	0.0212609	0.0464905	1.36893	PI(16:0/20:5)(rep)	NA	NA	PI	Down
4.73_788.523116833333	0.404974	0.00769733	0.0225422	1.21153	PE(18:2/22:6)(rep)	Glycerophospholipids,GP	P-Ethanol Amine	PE	Down
5.02_738.507495083333	0.399015	0.0235824	0.050065	1.33986	PE(16:0/20:5)(rep)	Glycerophospholipids,GP	P-Ethanol Amine	PE	Down
5.49_752.52241275	0.439762	0.0149766	0.0366187	1.09486	PE(17:0/20:5)	Glycerophospholipids,GP	P-Ethanol Amine	PE	Down
5.67_746.513387583333	5.13682	0.00756152	0.0223096	1.34131	PE(18:2p/20:4)(rep)	Glycerophospholipids,GP	P-Ethanol Amine	PE	Up
5.73_790.538233416667	0.180778	0.00159261	0.0072052	1.69376	PC(19:5/18:2)	Glycerophospholipids,GP	P-Choline	PC	Down
5.74_790.538012583333	0.181518	0.00158032	0.00719923	1.68886	PE(18:1/22:6)(rep)	Glycerophospholipids,GP	P-Ethanol Amine	PE	Down
6.16_862.597779416667	6.5152	0.0374	0.0705012	1.6328	PC(18:0p/22:6)	Glycerophospholipids,GP	P-Choline	PC	Up
6.36_869.555276416667	9.93831	2.35e-06	9.63e-05	1.89792	PI(18:0p/20:4)	NA	NA	PI	Up
6.53_748.52927725	2.52374	0.00140018	0.00675379	1.11583	PE(16:0e/22:6)	Glycerophospholipids,GP	P-Ethanol Amine	PE	Up
7.02_724.529441916667	6.04975	3.8e-07	2.81e-05	1.68645	PE(16:0e/20:4)	Glycerophospholipids,GP	P-Ethanol Amine	PE	Up
7.1_538.520217	4.4181	0.0259772	0.0535881	1.15115	Cer(d18:1/16:0)	Sphingolipids,SP	Glycosphingolipids	Cer	Up
7.12_750.545512583333	6.54071	6.06e-06	0.000183641	1.69696	PE(18:0p/20:4)(rep)	Glycerophospholipids,GP	P-Ethanol Amine	PE	Up
7.19_858.529236083333	0.447188	0.000432374	0.00322888	1.11372	PS(20:2/22:6)	Glycerophospholipids,GP	P-Serine	PS	Down
7.83_764.581905083333	3.92671	0.00391694	0.014202	1.27469	PC(16:0e/16:0)	Glycerophospholipids,GP	P-Choline	PC	Up
7.84_552.535223166667	6.08488	0.0322708	0.0628279	1.21737	Cer(d18:1/17:0)	Sphingolipids,SP	Glycosphingolipids	Cer	Up
7.85_790.5979765	7.61736	0.000375272	0.00311618	1.68993	PC(18:0p/16:0)	Glycerophospholipids,GP	P-Choline	PC	Up
7.94_700.530382833333	5.46776	0.00192838	0.00854743	1.47743	PE(16:0p/18:1)(rep)	Glycerophospholipids,GP	P-Ethanol Amine	PE	Up
8.03_754.5723075	4.58196	0.00104614	0.00550077	1.42208	PE(18:1p/20:2)	Glycerophospholipids,GP	P-Ethanol Amine	PE	Up
8.04_778.5759105	2.69257	3.29e-06	0.000119561	1.22751	PE(18:0e/22:5)	Glycerophospholipids,GP	P-Ethanol Amine	PE	Up
8.07_566.550896083333	11.4565	0.00758392	0.0223096	1.56064	Cer(d18:1/18:0)	Sphingolipids,SP	Glycosphingolipids	Cer	Up
8.31_806.60594025	0.264864	0.000195602	0.00210353	1.40807	PE(20:0p/22:5)	Glycerophospholipids,GP	P-Ethanol Amine	PE	Down
8.34_946.719091	4.22273	0.000162768	0.0018504	1.45678	CerG2(d18:1/22:0)	Saccharolipids,SL	Neutral Glycosphingolipids	CerG2	Up
8.49_594.582880833333	5.23259	0.00467385	0.0160526	1.40508	Cer(d18:1/20:0)	Sphingolipids,SP	Glycosphingolipids	Cer	Up
8.52_646.613704	4.06927	0.0246753	0.0517157	1.12415	Cer(d18:1/24:2)	Sphingolipids,SP	Glycosphingolipids	Cer	Up
8.54_626.571846666667	0.426343	0.000896486	0.00517312	1.14327	DG(17:0/18:1)	Glycerolipids,GL	Neutral glycerolipid	DG	Down
1.9_655.474590583333	6.04747	2.83e-06	0.000109227	1.67268	OAHFA(44:11)	FattyAcyls,FA	Fatty Acid	OAHFA	Up
1.9_677.457817166667	6.72945	1.4e-06	6.56e-05	1.72288	PEt(34:6e)	Glycerophospholipids,GP	P-Ethanol	PEt	Up
2.03_607.473681166667	5.30709	0.000287753	0.00265868	1.5105	OAHFA(40:7)	FattyAcyls,FA	Fatty Acid	OAHFA	Up
2.03_629.456693833333	5.08941	0.00036295	0.00307663	1.48548	OAHFA(42:10)	FattyAcyls,FA	Fatty Acid	OAHFA	Up
3.75_752.522443833333	0.381923	0.0116689	0.0302561	1.23065	PC(34:5)	Glycerophospholipids,GP	P-Choline	PC	Down
3.9_778.538200916667	0.416993	0.0108447	0.0292763	1.14828	PC(36:6)	Glycerophospholipids,GP	P-Choline	PC	Down
4.05_804.554326166667	0.334834	0.000252215	0.00250687	1.33032	PC(38:7)	Glycerophospholipids,GP	P-Choline	PC	Down
4.05_826.536003166667	0.28853	0.000130594	0.00164749	1.41723	PC(38:7)(rep)	Glycerophospholipids,GP	P-Choline	PC	Down
4.18_824.545182416667	0.449002	0.000622369	0.00404075	1.10634	PS(39:4)	Glycerophospholipids,GP	P-Serine	PS	Down
4.19_802.537825916667	0.402461	0.000439057	0.00323483	1.15961	PC(38:8)	Glycerophospholipids,GP	P-Choline	PC	Down
4.19_802.537970833333	0.40626	0.000453665	0.00323483	1.15474	PC(36:5)(rep)	Glycerophospholipids,GP	P-Choline	PC	Down
4.2_780.553765166667	0.404893	0.000175043	0.00194624	1.16678	PC(36:5)	Glycerophospholipids,GP	P-Choline	PC	Down
4.25_826.537591083333	0.477663	0.00901829	0.0253905	1.02049	PC(40:10)	Glycerophospholipids,GP	P-Choline	PC	Down
4.37_742.538361833333	0.431223	0.004729	0.0161114	1.08076	PC(33:3)	Glycerophospholipids,GP	P-Choline	PC	Down
4.46_852.551090583333	0.402159	0.000786969	0.00482478	1.16541	PC(40:8)	Glycerophospholipids,GP	P-Choline	PC	Down
4.51_727.574862083333	0.370466	0.000929929	0.00521396	1.2681	SM(d36:3)	Sphingolipids,SP	Sphingolipids	SM	Down
4.64_876.559711333333	0.411358	0.0319563	0.0625772	1.00822	PI(36:4)	NA	NA	PI	Down
4.77_780.55395275	0.402723	0.0129704	0.032979	1.18851	PC(36:5)(rep)(rep)	Glycerophospholipids,GP	P-Choline	PC	Down
4.77_802.535783583333	0.412477	0.0281436	0.0571585	1.18756	PC(38:8)(rep)	Glycerophospholipids,GP	P-Choline	PC	Down
4.78_818.5697095	0.336113	0.000310126	0.00278688	1.28038	PC(39:7)	Glycerophospholipids,GP	P-Choline	PC	Down
4.95_782.569608333333	0.506559	0.00239267	0.00993042	1.01689	PC(36:4)	Glycerophospholipids,GP	P-Choline	PC	Down
5.01_714.506861666667	0.387856	0.0246701	0.0517157	1.20194	PE(34:3)	Glycerophospholipids,GP	P-Ethanol Amine	PE	Down
5.07_776.52264525	0.167937	0.00104816	0.00550077	1.68687	PE(39:7)	Glycerophospholipids,GP	P-Ethanol Amine	PE	Down
5.09_816.590348666667	6.22851	0.00155048	0.0071127	1.53489	PC(40:7p)	Glycerophospholipids,GP	P-Choline	PC	Up
5.19_764.522369416667	0.345894	0.00362781	0.0135278	1.31024	PC(35:6)	Glycerophospholipids,GP	P-Choline	PC	Down
5.19_794.569918916667	0.426341	0.00238362	0.00993042	1.16549	PC(37:5)	Glycerophospholipids,GP	P-Choline	PC	Down
5.25_725.557093666667	4.14335	0.0132117	0.0334629	1.1887	SM(d36:4)	Sphingolipids,SP	Sphingolipids	SM	Up
5.44_792.590098416667	4.75829	0.000837562	0.00498501	1.44783	PC(38:6e)	Glycerophospholipids,GP	P-Choline	PC	Up
5.51_792.553796833333	0.386269	0.0171251	0.0401218	1.1869	dMePE(38:6)	Glycerophospholipids,GP	P-Ethanol Amine	dMePE	Down
5.51_792.5539925	0.365523	0.0145835	0.0361011	1.22054	PC(37:6)(rep)(rep)	Glycerophospholipids,GP	P-Choline	PC	Down
5.53_766.574520666667	2.85916	9.52e-05	0.0013881	1.27039	PC(36:4p)	Glycerophospholipids,GP	P-Choline	PC	Up
5.56_858.600333	0.419592	0.000163603	0.0018504	1.14866	PC(42:8)	Glycerophospholipids,GP	P-Choline	PC	Down
5.73_820.585292583333	0.443223	0.00135273	0.00662234	1.10469	PC(39:6)(rep)	Glycerophospholipids,GP	P-Choline	PC	Down
5.94_816.553952	0.178674	0.000323146	0.00286465	1.65402	PE(42:8)	Glycerophospholipids,GP	P-Ethanol Amine	PE	Down
6.03_846.60059925	0.332464	0.00713997	0.0212901	1.25554	PC(41:7)	Glycerophospholipids,GP	P-Choline	PC	Down
6.08_792.590067083333	2.55268	0.000152901	0.0018504	1.18889	PC(38:6e)(rep)	Glycerophospholipids,GP	P-Choline	PC	Up
6.09_778.538199083333	0.228316	0.000365819	0.00307663	1.55059	PC(36:6)(rep)(rep)	Glycerophospholipids,GP	P-Choline	PC	Down
6.15_778.53827575	0.300033	0.00334302	0.0128247	1.38128	PE(39:6)	Glycerophospholipids,GP	P-Ethanol Amine	PE	Down
6.19_818.606075	3.37174	7.79e-06	0.00021304	1.365	PC(40:6p)	Glycerophospholipids,GP	P-Choline	PC	Up
6.35_778.538084416667	0.419861	0.00289763	0.0113513	1.13254	PE(37:3)	Glycerophospholipids,GP	P-Ethanol Amine	PE	Down
6.54_768.590029583333	2.48772	0.000163455	0.0018504	1.1515	PC(36:4e)	Glycerophospholipids,GP	P-Choline	PC	Up
6.6_718.57469875	3.42556	4.05e-05	0.000759397	1.38407	PC(32:1e)	Glycerophospholipids,GP	P-Choline	PC	Up
6.64_794.605794416667	3.05406	0.00010624	0.00148284	1.27909	PC(38:4p)	Glycerophospholipids,GP	P-Choline	PC	Up
6.7_820.622056	5.18845	5.02e-07	3.29e-05	1.59343	PC(40:6e)	Glycerophospholipids,GP	P-Choline	PC	Up
6.73_790.503059166667	3.31751	0.000843501	0.00498501	1.30565	PS(38:6p)	Glycerophospholipids,GP	P-Serine	PS	Up
6.73_834.602036583333	0.510333	0.000914759	0.00517312	1.00043	PC(40:6)(rep)(rep)	Glycerophospholipids,GP	P-Choline	PC	Down
6.79_731.606621833333	5.57762	0.00240692	0.00993042	1.44702	SM(d36:1)	Sphingolipids,SP	Sphingolipids	SM	Up
6.8_860.616083416667	0.338674	0.00633079	0.0193073	1.26045	PC(42:7)	Glycerophospholipids,GP	P-Choline	PC	Down
6.81_744.590773416667	4.7563	0.000492847	0.00343944	1.49633	PC(34:2e)	Glycerophospholipids,GP	P-Choline	PC	Up
6.81_753.59026575	39.0676	0.000735086	0.00459254	2.09513	SM(d38:4)	Sphingolipids,SP	Sphingolipids	SM	Up
6.92_756.551427583333	2.51634	1.37e-05	0.000358877	1.20506	PC(34:3)(rep)(rep)	Glycerophospholipids,GP	P-Choline	PC	Up
6.92_770.605522333333	4.58452	0.000452215	0.00323483	1.47274	PC(36:2p)	Glycerophospholipids,GP	P-Choline	PC	Up
6.93_822.60112975	0.181297	0.000218604	0.00224069	1.61329	PC(39:5)(rep)	Glycerophospholipids,GP	P-Choline	PC	Down
7.01_726.543619666667	5.33094	9.55e-10	6.27e-07	1.64137	PE(36:4e)	Glycerophospholipids,GP	P-Ethanol Amine	PE	Up
7.04_820.584905583333	0.34269	0.00224114	0.00960906	1.26547	dMePE(40:6)	Glycerophospholipids,GP	P-Ethanol Amine	dMePE	Down
7.1_706.574490666667	5.67909	0.00427829	0.0151706	1.44046	PC(31:0e)	Glycerophospholipids,GP	P-Choline	PC	Up
7.12_750.544626916667	6.76767	5.27e-06	0.000172918	1.70327	PE(38:5e)	Glycerophospholipids,GP	P-Ethanol Amine	PE	Up
7.18_792.553765416667	0.364891	0.000796369	0.0048372	1.26467	PE(40:6)	Glycerophospholipids,GP	P-Ethanol Amine	PE	Down
7.24_818.569401833333	0.151561	0.00476631	0.016117	1.77566	PE(42:7)	Glycerophospholipids,GP	P-Ethanol Amine	PE	Down
7.25_818.569470333333	0.151454	0.00474009	0.0161114	1.7758	PE(40:4)	Glycerophospholipids,GP	P-Ethanol Amine	PE	Down
7.38_796.62149625	4.34076	1.43e-05	0.000360284	1.52235	PC(38:4e)	Glycerophospholipids,GP	P-Choline	PC	Up
7.4_848.61613725	0.18925	0.00200076	0.00871853	1.62244	PC(41:6)	Glycerophospholipids,GP	P-Choline	PC	Down
7.44_733.621843083333	8.53064	0.0112181	0.0297939	1.41166	SM(d36:0)	Sphingolipids,SP	Sphingolipids	SM	Up
7.66_789.613831166667	6.9141	0.00599976	0.0189223	1.47962	SM(d37:1)(rep)	Sphingolipids,SP	Sphingolipids	SM	Up
7.7_745.622095333333	4.15701	0.00605565	0.0190072	1.30058	SM(d37:1)	Sphingolipids,SP	Sphingolipids	SM	Up
7.77_820.6223	2.07693	0.00154145	0.0071127	1.01518	PC(40:6e)(rep)	Glycerophospholipids,GP	P-Choline	PC	Up
7.79_806.569787571429	0.371287	0.00200686	0.00871853	1.12196	PC(38:6)(rep)(rep)(rep)	Glycerophospholipids,GP	P-Choline	PC	Down
7.79_806.5700835	0.419953	0.00629541	0.0193073	1.02361	PE(41:6)	Glycerophospholipids,GP	P-Ethanol Amine	PE	Down
7.79_824.616855666667	0.342472	0.000719602	0.00453903	1.19491	PC(39:4)	Glycerophospholipids,GP	P-Choline	PC	Down
7.8_836.6160465	0.420383	0.000511721	0.00349676	1.11526	PC(40:5)(rep)(rep)	Glycerophospholipids,GP	P-Choline	PC	Down
7.8_862.632159416667	0.444078	0.0014396	0.00689326	1.06608	PC(42:6)	Glycerophospholipids,GP	P-Choline	PC	Down
7.81_850.63200525	0.320335	0.0156891	0.0377487	1.29451	PC(41:5)	Glycerophospholipids,GP	P-Choline	PC	Down
7.85_720.59054075	4.2211	2.8e-05	0.000593056	1.47896	PC(32:0e)	Glycerophospholipids,GP	P-Choline	PC	Up
7.86_768.587787916667	7.75472	0.000160056	0.0018504	1.72584	PC(34:0p)	Glycerophospholipids,GP	P-Choline	PC	Up
7.86_800.617074083333	0.3484	0.00503191	0.0168442	1.19429	PC(37:2)(rep)	Glycerophospholipids,GP	P-Choline	PC	Down
7.87_746.606744916667	5.71515	6.15e-05	0.00106227	1.61822	PC(34:1e)	Glycerophospholipids,GP	P-Choline	PC	Up
7.87_822.5985435	0.281095	0.00229849	0.0097278	1.28451	PC(37:2)	Glycerophospholipids,GP	P-Choline	PC	Down
7.9_848.544978416667	0.399935	0.0109548	0.0294522	1.08226	PS(41:6)	Glycerophospholipids,GP	P-Serine	PS	Down
7.91_794.56858275	0.21485	0.000570886	0.00382144	1.41758	PE(38:2)(rep)	Glycerophospholipids,GP	P-Ethanol Amine	PE	Down
7.92_796.622076	2.58869	0.00103447	0.00550077	1.17221	PC(38:4e)(rep)	Glycerophospholipids,GP	P-Choline	PC	Up
7.93_822.63718175	2.63367	6.53e-06	0.000186387	1.2174	PC(40:5e)	Glycerophospholipids,GP	P-Choline	PC	Up
7.94_822.5984305	0.422026	0.00234027	0.00984115	1.11307	PC(39:5)(rep)(rep)	Glycerophospholipids,GP	P-Choline	PC	Down
7.94_882.606957333333	2.7514	0.000432242	0.00322888	1.21487	PI(36:1)	NA	NA	PI	Up
7.97_824.54473875	0.436256	0.0176991	0.0405966	1.01782	PS(39:4)(rep)	Glycerophospholipids,GP	P-Serine	PS	Down
7.99_759.6374135	4.21396	0.00316804	0.0122972	1.34915	SM(d38:1)	Sphingolipids,SP	Sphingolipids	SM	Up
7.99_781.621258666667	6.12712	0.00329154	0.0127015	1.47156	SM(d40:4)	Sphingolipids,SP	Sphingolipids	SM	Up
7.99_826.632070833333	0.461346	0.0330608	0.063788	1.02274	PC(39:3)	Glycerophospholipids,GP	P-Choline	PC	Down
8_702.544530166667	6.41897	0.000609055	0.00403576	1.6128	PE(34:0p)	Glycerophospholipids,GP	P-Ethanol Amine	PE	Up
8_864.647805833333	0.253749	0.00116184	0.00581805	1.49052	PC(42:5)	Glycerophospholipids,GP	P-Choline	PC	Down
8.01_784.5827795	2.23725	0.00271741	0.0108038	1.04704	PC(34:0)(rep)	Glycerophospholipids,GP	P-Choline	PC	Up
8.02_855.66239625	3.60746	0.0190684	0.0430162	1.11134	SM(d42:3)(rep)	Sphingolipids,SP	Sphingolipids	SM	Up
8.03_754.57232675	4.42024	0.00109979	0.00563943	1.40034	PE(36:1e)	Glycerophospholipids,GP	P-Ethanol Amine	PE	Up
8.03_754.574539	2.70342	0.000114737	0.00153607	1.23709	PE(38:4e)	Glycerophospholipids,GP	P-Ethanol Amine	PE	Up
8.04_811.6689985	3.53937	0.0113853	0.0299241	1.16697	SM(d42:3)	Sphingolipids,SP	Sphingolipids	SM	Up
8.04_833.652869833333	4.0087	0.0111881	0.0297939	1.20475	SM(d44:6)	Sphingolipids,SP	Sphingolipids	SM	Up
8.05_820.582917	0.0970302	0.000225946	0.00228032	1.94444	PE(42:6)	Glycerophospholipids,GP	P-Ethanol Amine	PE	Down
8.05_820.5838675	0.102773	0.000212867	0.00221652	1.85702	PE(40:3)	Glycerophospholipids,GP	P-Ethanol Amine	PE	Down
8.1_814.632743333333	0.449293	0.00270058	0.0108023	1.07707	PC(38:2)(rep)	Glycerophospholipids,GP	P-Choline	PC	Down
8.1_836.613770833333	0.47067	0.00872681	0.0246758	1.03788	PC(38:2)	Glycerophospholipids,GP	P-Choline	PC	Down
8.15_788.543654333333	7.18998	2.89e-05	0.000593056	1.74883	PS(36:2)	Glycerophospholipids,GP	P-Serine	PS	Up
8.22_802.63257925	0.326474	0.00290705	0.0113513	1.29494	PC(37:1)	Glycerophospholipids,GP	P-Choline	PC	Down
8.22_848.652925083333	0.253136	0.00102404	0.00550077	1.34206	PC(42:6e)	Glycerophospholipids,GP	P-Choline	PC	Down
8.27_828.647873583333	0.237373	0.0044946	0.0156003	1.41319	PC(39:2)	Glycerophospholipids,GP	P-Choline	PC	Down
8.31_748.621377916667	2.58993	0.00343117	0.0130604	1.11865	PC(34:0e)	Glycerophospholipids,GP	P-Choline	PC	Up
8.31_910.63803725	0.459171	0.0403915	0.0748498	1.04769	PI(38:1)	NA	NA	PI	Down
8.36_728.560481833333	7.6817	0.0344776	0.065748	1.25822	PE(36:1p)	Glycerophospholipids,GP	P-Ethanol Amine	PE	Up
8.37_728.560487583333	7.64884	0.0341354	0.0652958	1.25835	dMePE(34:1p)	Glycerophospholipids,GP	P-Ethanol Amine	dMePE	Up
8.64_772.621476	0.243348	0.0133943	0.0336653	1.34693	PE(39:1p)	Glycerophospholipids,GP	P-Ethanol Amine	PE	Down
8.72_776.652808583333	0.331817	1.72e-05	0.00041907	1.26586	PC(36:0e)	Glycerophospholipids,GP	P-Choline	PC	Down
8.81_790.55945625	9.2814	2.19e-05	0.000511975	1.84502	PS(36:1)	Glycerophospholipids,GP	P-Serine	PS	Up
9.26_1185.73817933333	3.37269	0.0151709	0.0368596	1.13683	PIP(54:6)	NA	NA	PIP	Up
9.66_1187.75156408333	3.20423	0.010126	0.0279104	1.12956	PIP(54:5)	NA	NA	PIP	Up
9.69_1213.76673733333	5.9179	0.0378096	0.0708849	1.19574	PIP(56:6)	NA	NA	PIP	Up
1.29_580.325858583333	94.2702	3.52e-05	0.000690266	2.70117	PAF(16:1)	Glycerophospholipids,GP	P-Choline	PAF	Up
1.32_606.341312333333	122.426	3.46e-06	0.000119561	2.74802	PAF(18:2)	Glycerophospholipids,GP	P-Choline	PAF	Up
1.78_608.3571667	18.5305	0.00367712	0.0136282	2.36479	PAF(18:1)	Glycerophospholipids,GP	P-Choline	PAF	Up
2.03_303.2330535	3.83047	0.00103274	0.00550077	1.32928	FA(20:4)	FattyAcyls,FA	Fatty Acid	FA	Up
2.13_329.248692916667	2.50355	0.00110695	0.00563943	1.06276	FA(22:5)	FattyAcyls,FA	Fatty Acid	FA	Up
4.35_557.456696333333	0.475513	0.00997	0.0277132	1.02561	MG(33:6)	Glycerolipids,GL	Neutral glycerolipid	MG	Down
