# Supplementary material for: Integration of hepatic lipidomics and transcriptomics reveals dysregulation of lipid metabolism in a golden hamster model of visceral leishmaniasis
Source: Front Immunol. 2025 May 20;16:1595702. doi: 10.3389/fimmu.2025.1595702 (PMC12129890; doi:10.3389/fimmu.2025.1595702)
Supplement: Supplementary file 1 [file DataSheet1.zip › Supplementary Material/File2-DiffGenes.xlsx]

## Sheet: DiffGenes
GeneID	Gene_symbol	Fold_change	Q_value	P_value	KEGG.ID	State
101843034	Ugt2b7	10.7786	3.21e-12	8.19e-14	K00699	Up
101844332	Fads1	4.39112	0.000712	0.000114	K10224	Up
101832611	Cyp2c29	0.0521468	0.00507271	0.00109089	K07413	Down
101844953	Akr1d1	0.303528	0.00378012	0.000772	K00251	Down
101831319	Lipc	0.441284	3.71e-05	4.11e-06	K22283	Down
101844897	Ugt2b31	0.209878	5.77e-05	6.73e-06	K00699	Down
101822692	Cyp2u1	0.225154	0.00217494	0.000408	K07422	Down
101823908	Cox-2	7.94723	2.57e-08	1.41e-09	K11987	Up
101829270	Acaca	0.347114	0.00395249	0.000814	K11262	Down
101832393	Pla2g5	51.1557	3.56e-05	3.93e-06	K01047	Up
110343144	Thb	0.368782	0.00215437	0.000403	K07513	Down
101826402	Acsl5	0.29602	0.000355	5.23e-05	K01897	Down
121142578	Cyp2d27	0.416869	7.7e-05	9.27e-06	K07414	Down
101824509	Gpd1	0.34326	5.47e-06	4.93e-07	K00006	Down
101822511	Adh6	0.00408004	3.18e-86	3.6e-90	K13952	Down
101827492	Hacd2	0.453783	0.000138	1.79e-05	K10703	Down
101823051	Adh1	0.422372	0.00297893	0.000586	K13951	Down
101842056	Ugt2a1	0.275107	0.00210377	0.000392	K00699	Down
121138043	Cyp2c26	0.23153	2.11e-07	1.39e-08	K07413	Down
101825565	Cyp1a2	0.205431	2.93e-07	2e-08	K07409	Down
101839879	Cers4	7.66193	1.74e-07	1.13e-08	K24621	Up
101824517	Pld4	9.03624	1.66e-25	8.48e-28	K16860	Up
101829294	Cyp2c70	5.27316	1.55e-11	4.59e-13	K07413	Up
101841267	Ark1c3	0.369982	8.27e-06	7.77e-07	K04119	Down
101840308	Akr1b1	2.21527	0.00270884	0.000524	K00011	Up
101834921	Spin4	0.329757	0.00115669	0.000198	K15680	Down
101835858	Smpd3	4.65601	2.39e-06	1.97e-07	K12352	Up
101837099	HSD3b3	0.077871	0.00276828	0.000538	K00070	Down
101841191	Cyp2j3	2.19185	2.22e-06	1.82e-07	K07418	Up
101830429	Dgkg	6.78563	0.00336204	0.000671	K00901	Up
101832275	Ehhadh	0.322666	4.98e-08	2.85e-09	K07514	Down
101827189	Elovl1	2.0612	0.00957351	0.00231139	K10247	Up
101840984	Cyp2D28	0.1238	0.00471641	0.00100091	K07414	Down
101838453	Elovl2	0.278442	4.08e-08	2.3e-09	K10205	Down
101835362	SCD2	2.0429	0.000297	4.26e-05	K00507	Up
101826535	Phospho1	2.34855	0.000119	1.51e-05	K06124	Up
101836914	Cyp3a31	0.181655	1.53e-08	8.09e-10	K07424	Down
101829022	Mboat2	5.36527	0.00453214	0.000956	K13517	Up
101828046	Pla2g2a	190.389	1.84e-29	7.08e-32	K01047	Up
101828473	Dhrs11	0.464881	0.000206	2.81e-05	K22970	Down
101841032	Hsd17b12	0.415789	4.6e-11	1.5e-12	K10251	Down
101841117	Cyp8b1	0.489835	0.00028	3.99e-05	K07431	Down
101830643	Pla2g16	3.55867	1.63e-06	1.29e-07	K16817	Up
101841187	Hsd17b2	0.488995	1.19e-09	5.04e-11	K13368	Down
101830179	Acads	0.429845	0.000852	0.00014	K00248	Down
101843061	Glyctk	0.417183	7.24e-05	8.68e-06	K11529	Down
121142750	Ugt1a5	0.317361	7.4e-24	4.57e-26	K00699	Down
101828188	Plb1	9.21142	4.7e-07	3.34e-08	K14621	Up
121142580	Cyp2D20	0.283546	0.00349725	0.000704	K07414	Down
101844552	Plpp3	0.495107	0.000147	1.92e-05	K01080	Down
101836499	B4galt6	2.55258	0.00733302	0.00169032	K07553	Up
101831170	Cyp17a1	0.169976	1.14e-07	7.08e-09	K00512	Down
101824264	Hacd4	2.02133	0.00440587	0.000926	K10703	Up
101824315	Lpcat1	2.6125	1.17e-06	8.94e-08	K13510	Up
101832464	Hpgds	26.2045	0.000102	1.27e-05	K04097	Up
101844759	Cyp2b1	0.171771	2.98e-05	3.22e-06	K07412	Down
101828109	Dgat2	0.422868	0.0012747	0.000222	K11160	Down
101843716	Cyp2e1	0.37555	0.0065823	0.0014923	K07415	Down
121132790	Cyp4a10	0.495837	0.000131	1.68e-05	K07425	Down
101832714	Cyp4a14	0.369684	6.32e-06	5.77e-07	K07425	Down
101842081	Lipg	0.119065	1.68e-05	1.72e-06	K22284	Down
101841684	CUNH6orf201	0.231539	0.000334	4.87e-05	K13239	Down
101823470	Pla2g4a	5.22673	5.72e-08	3.32e-09	K16342	Up
101844598	Fads2	11.0561	4.94e-10	1.96e-11	K10226	Up
101825034	Cerk	5.52426	1.77e-14	3.37e-16	K04715	Up
121143875	Pla2g	136.229	4.43e-09	2.09e-10	K01047	Up
101830613	Proca1	0.434448	0.00193915	0.000358	K01047	Down
101822923	Sphk1	5.60046	0.000448	6.81e-05	K04718	Up
101833670	Pla2g7	12.9133	4.84e-31	1.59e-33	K01062	Up
121142751	Ugt1a3	0.49654	0.00125306	0.000218	K00699	Down
101832721	Peds1	3.36832	2.8e-05	3.01e-06	K20656	Up
101839970	Alox5	9.69933	0.00116299	0.000199	K00461	Up
101835581	Soat1	7.66905	1.96e-16	2.78e-18	K00637	Up
101825267	Asah2	0.269479	0.00613884	0.00136987	K12349	Down
101826475	Dgki	5.66903	0.000143	1.86e-05	K00901	Up
101840516	Mboat1	5.07076	0.000106	1.33e-05	K13517	Up
101831088	Cyp2c27	0.0561613	6.6e-05	7.78e-06	K07413	Down
101840665	Cds1	3.16884	1.55e-05	1.57e-06	K00981	Up
101831877	Aldh2	0.439134	4.05e-05	4.53e-06	K00128	Down
101842511	Pla1a	7.29395	3.98e-11	1.27e-12	K13618	Up
101824565	Etnppl	0.353568	3.22e-05	3.52e-06	K14286	Down
101826405	Ppt1	2.63137	1.44e-06	1.12e-07	K01074	Up
101822798	Dgkk	164.526	0.00360578	0.000729	K00901	Up
101824762	Slc27a5	0.46237	5.54e-06	5e-07	K08748	Down
110340366	Cyp2d4	0.0941047	4.43e-08	2.51e-09	K07414	Down
101843125	Ugt2b17	0.243931	2.84e-09	1.3e-10	K00699	Down
101829923	Tmem86b	0.258831	5.26e-10	2.11e-11	K18575	Down
101824852	Pnpla3	0.230106	0.00507453	0.00109185	K13534	Down
101834822	Pla2g15	4.17525	1.06e-09	4.46e-11	K06129	Up
101827399	Hsd17b4	0.464288	1.52e-05	1.53e-06	K12405	Down
101838139	Tmppe	2.29618	0.000152	2e-05	K12309	Up
101843906	Lipa	2.2181	3.79e-14	7.56e-16	K01052	Up
101839056	Cyp3a9	0.314616	3.01e-11	9.43e-13	K07424	Down
101833036	Pld3	2.74362	2.37e-07	1.58e-08	K16860	Up
101842383	Acadm	0.472859	2.46e-08	1.33e-09	K00249	Down
121142316	Adh7	0.2638	7.58e-08	4.52e-09	K13951	Down
101835789	Baat	0.420318	3.01e-08	1.66e-09	K00659	Down
101822653	Psap	2.5274	4.48e-12	1.2e-13	K12382	Up
101825853	Lpcat2	2.29945	2.46e-06	2.05e-07	K13510	Up
101823549	Cyp7a1	0.491288	0.000219	3.02e-05	K07439	Down
